# Supplementary material for: Effectiveness of bundled care in the management of cerebral hemorrhage complicated by pulmonary infection in China: A systematic review and meta-analysis
Source: PLoS One. 2024 Nov 1;19(11):e0312882. doi: 10.1371/journal.pone.0312882 (PMC11530057; doi:10.1371/journal.pone.0312882)
Supplement: S1 File — (XLSX) [file pone.0312882.s002.xlsx]

## Sheet: data
									the duration of antibiotic use		the duration of pulmonary infection		the duration of endotracheal intubation		the length of hospital stay		the treatment effectiveness	the satisfaction degree	SDS				SDS		SAS				SAS		the quality of life				the quality of life
		Name	Year	type	No.	male	female	age
X.L.W.	20240320	Jiang	2015	RCT	41	26	15	68.3±5.4			15.17	9.42	21.25	6.42	11.74	6.14
					41	24	17	69.2±5.7			19.31	10.17	25.54	9.44	15.92	8.84
X.L.W.	20240320	Tao	2016	RCT	94			66.2±4.4									92
					95			66.2±4.4									70
X.L.W.	20240320	Jiang	2019	RCT	41	19	22	68.72±3.01			15.37	8.79	21.85	6.12	12.09	7.11	38	39
					41	18	23	69.04±3.22			19.94	11.62	26.45	11.45	17.01	8.15	31	33
X.L.W.	20240321	Luo	2019	RCT	30			73.8±3.2									30	26
					30			73.8±3.2									20	16
X.L.W.	20240321	Chen	2020	RCT	46	23	23	63.9±3.3			14.79	1.17	12.59	3.11	8.15	1.13	45
					46	22	24	64.8±5.7			17.46	2.57	20.12	1.21	15.16	3.21	38
X.L.W.	20240321	Liu	2020	RCT	33	20	13	68.55±8.53									32		70.31	3.65	53.22	3.13	-17.09	3.42	65.49	3.63	50.31	3.09	-15.18	3.39	59.22	4.81	79.23	3.12	20.01	4.23
					33	19	14	66.54±6.31									27		71.69	2.67	58.62	4.42	-13.07	3.86	66.1	3.64	55.09	3.22	-11.01	3.45	58.88	4.64	67.58	3.22	8.7	4.12
Y.M.Z	20240321	Wang	2020	RCT	42	22	20	59.11±6.52			11.96	3.21	17.58	3.62	7.79	1.56		41
					42	21	21	59.06±6.48			16.72	4.32	23.68	4.51	14.67	2.74		35
Y.M.Z	20240321	Huang	2021	RCT	28	17	11	64.5±5	3.6	1.8					10.2	2.5
					28	18	10	64.9±5.3	5.2	1.4					15.6	2.3
Y.M.Z	20240321	Huang	2021	RCT	54	29	25	56.25±12.47	9.61	3.06					19.89	8.75
					54	31	23	57.42±11.61	12.04	4.02					27.73	10.49
Y.M.Z	20240321	Xiao	2021	RCT	33	19	14	66.54±6.31											70.31	3.65	53.22	3.13	-17.09	3.42	65.49	3.63	50.31	3.09	-15.18	3.39	59.22	4.81	79.23	3.12	20.01	4.23
					33	20	13	68.55±8.53											71.69	2.67	58.62	4.42	-13.07	3.86	66.1	3.64	55.09	3.22	-11.01	3.45	58.88	4.64	67.58	3.22	8.7	4.12
Y.M.Z	20240321	Hua	2022	RCT	30	12	18	64.89±3.01									27		64.34	9.95	39.92	4.59	-24.42	8.63	63.59	9.6	38.21	3.69	-25.38	8.39
					30	13	17	67.93±2.8									21		63.51	5.92	46.71	5.84	-16.8	5.88	62.7	6.62	45.28	4.74	-17.42	5.91
Y.M.Z	20240321	Li	2023	RCT	52	26	26	65.79±4.75			14.78	7.25	20.83	1.21	10.41	1.58		50													62.62	7.48	88.67	6.37	26.05	6.99
					52	28	24	65.53±4.42			18.31	8.75	24.48	1.75	16.33	2.45		43													62.51	7.93	75.26	5.19	12.75	6.98
title	reason(s) for exclusion.
集束化护理干预在重症高血压脑出血术后肺部感染患者中的应用效果观察	No available data	X.L.W. and Y.M.Z			M.L.
集束化护理在老年高血压脑出血术后肺部感染中的应用	No randomized controlled trail	X.L.W. and Y.M.Z			M.L.
综合护理与集束化护理对于老年高血压脑出血术后肺部感染患者的影响	No randomized controlled trail	X.L.W. and Y.M.Z			M.L.
集束化护理干预在重症高血压脑出血术后肺部感染患者中的应用效果	No randomized controlled trail	X.L.W. and Y.M.Z			M.L.
老年高血压脑出血术后肺部感染中集束化护理的实施	No randomized controlled trail	X.L.W. and Y.M.Z			M.L.
老年高血压脑出血术后肺部感染中集束化护理的实施	No randomized controlled trail	X.L.W. and Y.M.Z			M.L.
老年高血压脑出血术后肺部感染中集束化护理的实施	Duplicate data	X.L.W. and Y.M.Z			M.L.
早期集束化护理在大量脑出血合并吸入性肺炎患者中的应用研究	Inconsistent population(	X.L.W. and Y.M.Z			M.L.
集束化护理在预防卒中相关性肺炎中的应用_梁淑玲	Inconsistent population(	X.L.W. and Y.M.Z			M.L.
集束化护理对重症脑卒中恢复期患者的影响	Inconsistent population(	X.L.W. and Y.M.Z			M.L.
基于综合评估的集束化护理对老年脑卒中吞咽障碍者的干预效果	Inconsistent population(	X.L.W. and Y.M.Z			M.L.
集束化护理对预防缺血性脑卒中患者吸入性肺炎的效果观察	Inconsistent population(	X.L.W. and Y.M.Z			M.L.
基于循证的集束化护理在预防脑卒中患者肺部感染中的应用	Inconsistent population(	X.L.W. and Y.M.Z			M.L.
集束化护理干预对脑卒中重症患者误吸发生率的影响	Inconsistent population(	X.L.W. and Y.M.Z			M.L.
集束化护理在预防脑梗死合并肺部感染患者误吸中的应用价值	Inconsistent population(	X.L.W. and Y.M.Z			M.L.
集束化护理在降低神经内科脑卒中重症患者导尿管相关尿路感染发生率中的应用效果	Inconsistent population(	X.L.W. and Y.M.Z			M.L.
集束化护理在ICU重症脑卒中患者护理中的应用价值研究及对生活质量的影响	Inconsistent population(	X.L.W. and Y.M.Z			M.L.
基于循证的集束化护理措施预防脑卒中鼻饲患者吸入性肺炎的效果观察	Inconsistent population(	X.L.W. and Y.M.Z			M.L.
脑卒中吞咽障碍患者预防误吸的集束化康复护理	Inconsistent population(	X.L.W. and Y.M.Z			M.L.
集束化护理在预防脑卒中鼻饲患者吸入性肺炎中的应用效果	Inconsistent population(	X.L.W. and Y.M.Z			M.L.
集束化护理对ICU重症脑卒中患者误吸和压疮发生率的影响分析	Inconsistent population(	X.L.W. and Y.M.Z			M.L.
脑卒中相关性肺炎的集束化管理	Inconsistent population(	X.L.W. and Y.M.Z			M.L.
集束化护理干预在神经外科气管切开患者中的临床效果分析 %J 中国药物与临床	title and abstracts excluded	X.L.W.
老年高血压脑出血脑出血术后肺部感染的患者应用集束化护理的效果探讨 %J 大家健康（中旬版）	title and abstracts excluded	X.L.W.
创伤性脑出血术后呼吸机相关性肺炎的研究进展 %J 全科护理	title and abstracts excluded	X.L.W.
集束化护理干预在重症高血压脑出血术后肺部感染患者中的应用效果观察 %J 健康女性	title and abstracts excluded	X.L.W.
集束化康复护理方案对脑卒中伴吞咽障碍的靶向性护理研究	title and abstracts excluded	X.L.W.
重症医学科呼吸机相关性肺炎集束化护理干预的临床研究	title and abstracts excluded	X.L.W.
对脑出血患者进行集束化护理的效果研究 %J 当代医药论丛	title and abstracts excluded	X.L.W.
分析集束化护理对老年高血压脑出血患者术后肺部感染的预防作用 %J 中西医结合心血管病电子杂志	title and abstracts excluded	X.L.W.
集束化干预策略降低高血压脑出血开颅术后患者肺部感染的效果	title and abstracts excluded	X.L.W.
集束化护理对高血压性脑出血鼻饲病人反流误吸的影响 %J 中国临床神经外科杂志	title and abstracts excluded	X.L.W.
集束化护理对脑出血气管切开患者肺部感染及不良事件发生率的影响研究 %J 东方药膳	title and abstracts excluded	X.L.W.
集束化护理干预对脑出血微创锥颅血肿清除术患者康复效果的影响 %J 护理实践与研究	title and abstracts excluded	X.L.W.
集束化护理在预防脑出血昏迷患者并发肺部感染的应用 %J 国际感染杂志（电子版）	title and abstracts excluded	X.L.W.
集束化气道护理管理在高血压性脑出血术后机械通气中的应用效果 %J 现代诊断与治疗	title and abstracts excluded	X.L.W.
集束化气道护理预防ICU脑出血患者肺部感染的临床研究 %J 医药前沿	title and abstracts excluded	X.L.W.
脑内血肿软通道外引流术治疗脑出血患者后实施中医集束化护理联合中医整体护理的应用效果及对康复效果、不良反应的影响 %J 黑龙江中医药	title and abstracts excluded	X.L.W.
新型规范路径集束化护理对脑出血后气管切开患者肺部感染的影响 %J 中国民康医学 %J Medical Journal of Chinese People's Health	title and abstracts excluded	X.L.W.
新型规范路径集束化护理干预策略对脑出血后气管切开患者肺部感染发生率的影响 %J 慢性病学杂志	title and abstracts excluded	X.L.W.
预防重症出血性脑卒中患者反流、误吸的集束化护理及体会 %J 大家健康(学术版)	title and abstracts excluded	X.L.W.
重症监护室（ICU）脑出血患者预防肺部感染采取集束化护理干预措施的临床效果观察 %J 实用临床护理学电子杂志	title and abstracts excluded	X.L.W.
Effects of a Dysphagia Nursing Protocol on Reducing Aspiration Pneumonia and Improving Daily Activity Dependency in Patients with Acute Stroke	title and abstracts excluded	X.L.W.
Evaluation of domperidone efficacy to prevent aspiration pneumonia in patients with acute ischemic stroke: a randomized clinical trial	title and abstracts excluded	X.L.W.
Accelerated surgery versus standard care in hip fracture (HIP ATTACK): an international, randomised, controlled trial	title and abstracts excluded	X.L.W.
Effectiveness of a Web-Based Health Education Program to Promote Oral Hygiene Care Among Stroke Survivors: Randomized Controlled Trial	title and abstracts excluded	X.L.W.
Prevalence of bradycardia atrioventricular block and bundle branch block in patients with atrial septal defect	title and abstracts excluded	X.L.W.
Pembrolizumab plus lenvatinib as first-line therapy for advanced non-clear-cell renal cell carcinoma (KEYNOTE-B61): a single-arm, multicentre, phase 2 trial	title and abstracts excluded	X.L.W.
Integration of a cardiac output monitoring system into a sepsis management bundle in the emergency department	title and abstracts excluded	X.L.W.
Cluster-Randomized, Crossover Trial of Head Positioning in Acute Stroke	title and abstracts excluded	X.L.W.
[Use of tissue plasminogen activator factor for acute ischemic stroke]	title and abstracts excluded	X.L.W.
[Hemodynamic impact of thrombolytic therapy in acute pulmonary thromboembolism]	title and abstracts excluded	X.L.W.
Registered nurses' experiences of providing respiratory care in relation to hospital- acquired pneumonia at in-patient stroke units: a qualitative descriptive study	title and abstracts excluded	X.L.W.
Benefits of early tracheostomy in ventilated stroke patients? Current evidence and study protocol of the randomized pilot trial SETPOINT (Stroke-related Early Tracheostomy vs. Prolonged Orotracheal Intubation in Neurocritical care Trial)	title and abstracts excluded	X.L.W.
Clinical and cost effectiveness of enhanced oral healthcare in stroke care settings (SOCLE II): a pilot, stepped wedge, cluster randomized, controlled trial protocol	title and abstracts excluded	X.L.W.
A pragmatic, multi-centered, stepped wedge, cluster randomized controlled trial pilot of the clinical and cost effectiveness of a complex Stroke Oral healthCare intervention pLan Evaluation II (SOCLE II) compared with usual oral healthcare in stroke wards	title and abstracts excluded	X.L.W.
[Remodeling of cross electro-nape-acupuncture on cough reflex in patients with tracheotomy after cerebral hemorrhage: a randomized controlled trial]	title and abstracts excluded	X.L.W.
Investigation on Risk Factors of Ventilator-Associated Pneumonia in Acute Cerebral Hemorrhage Patients in Intensive Care Unit	title and abstracts excluded	X.L.W.
Reduction in the incidence of pneumonia in elderly patients after hip fracture surgery: An inpatient pulmonary rehabilitation program	title and abstracts excluded	X.L.W.
Effect of Capsaicin Atomization on Cough and Swallowing Function in Patients With Hemorrhagic Stroke: A Randomized Controlled Tria	title and abstracts excluded	X.L.W.
A bundle of measures for external cerebral ventricular drainage associated ventriculitis (EVDV): Results from the post study period	title and abstracts excluded	X.L.W.
Do Stroke Care Processes Modify Clinical Outcomes in Patients with Stroke-Associated Pneumonia? A Registry Cohort Study in England and Wales	title and abstracts excluded	X.L.W.
[Effect of "Tongyuan" acupuncture treatment on success rate of extubation in stroke patients undergoing tracheotomy]	title and abstracts excluded	X.L.W.
Influenza vaccination and 1-year risk of myocardial infarction, stroke, heart failure, pneumonia, and mortality among intensive care unit survivors aged 65years or older: a nationwide population-based cohort study	title and abstracts excluded	X.L.W.
Changes in Use of Postacute Care Associated With Accountable Care Organizations in Hip Fracture, Stroke, and Pneumonia Hospitalized Cohorts	title and abstracts excluded	X.L.W.
The 'Big Five'. Hypothesis generation: a multidisciplinary intervention package reduces disease-specific hospitalisations from long-term care: a post hoc analysis of the ARCHUS cluster-randomised controlled trial	title and abstracts excluded	X.L.W.
Stroke-associated Pneumonia in Neurological Intensive Care Unit: Risk Factors and Clinical Characteristics	title and abstracts excluded	X.L.W.
Reduction in the incidence of poststroke nosocomial pneumonia by using the "turn-mob" program	title and abstracts excluded	X.L.W.
A multicentre, double-blind, randomized study to compare the safety and efficacy of once-daily ORG 10172 and twice-daily low-dose heparin in preventing deep-vein thrombosis in patients with acute ischaemic stroke	title and abstracts excluded	X.L.W.
Are Differences in Dysphagia Assessment, Oral Care Provision, or Nasogastric Tube Insertion Associated with Stroke-Associated Pneumonia? A Nationwide Survey Linked to National Stroke Registry Data	title and abstracts excluded	X.L.W.
[The treatment efficacy of disturbed swallowing function in patients with ischemic stroke and neurogenous dysfagia in the intensive care unit]	title and abstracts excluded	X.L.W.
Endoscope-Assisted Keyhole Technique for Hypertensive Cerebral Hemorrhage in Elderly Patients: A Randomized Controlled Study in 184 Patient	title and abstracts excluded	X.L.W.
Implementing Cough Reflex Testing in a Clinical Pathway for Acute Stroke: A Pragmatic Randomised Controlled Trial	title and abstracts excluded	X.L.W.
Oral care intervention to reduce incidence of ventilator-associated pneumonia in the neurologic intensive care unit	title and abstracts excluded	X.L.W.
Risk factors, inpatient care, and outcomes of pneumonia after ischemic stroke	title and abstracts excluded	X.L.W.
Electrical stimulation for swallowing disorders caused by stroke	title and abstracts excluded	X.L.W.
The effects of combined early oral health care and early mobilisation on the incidence of stroke-associated pneumonia	title and abstracts excluded	X.L.W.
COOLIST (Cooling for Ischemic Stroke Trial): A Multicenter, Open, Randomized, Phase II, Clinical Trial	title and abstracts excluded	X.L.W.
Endovascular cooling for moderate hypothermia in patients with acute stroke: first results of a novel approach	title and abstracts excluded	X.L.W.
[Effectiveness and safety of intraventricular fibrinolysis in secondary intraventricular hemorrhages (a prospective, randomized study)]	title and abstracts excluded	X.L.W.
Patient's care bundle benefits to prevent stroke associated pneumonia: A meta-analysis with trial sequential analysis	title and abstracts excluded	X.L.W.
[Impact of a pneumonia prevention protocol on the results of treatment in patients in the acute period of stroke]	title and abstracts excluded	X.L.W.
Meta Analysis of Clustering Nursing for Stroke Associated Pneumonia	title and abstracts excluded	X.L.W.
The Effect of Improved Oral Care in the Prevention of Stroke-Associated Pneumonia	title and abstracts excluded	X.L.W.
Portable fibrobronchoscopic treatment for non-severe ischemic stroke-associated pneumonia patients with dysphagia: a pilot study	title and abstracts excluded	X.L.W.
Insurance Status and Hospital Care for Myocardial Infarction, Stroke, and Pneumonia	title and abstracts excluded	Y.M.Z
Effect of prophylactic administration of recombinant human granulocyte colony-stimulating factor (filgrastim) on the frequency of nosocomial infections in patients with acute traumatic brain injury or cerebral hemorrhage. The Filgrastim Study Group	title and abstracts excluded	Y.M.Z
Nosocomial pneumonia after acute stroke - Implications for neurological intensive care medicine	title and abstracts excluded	Y.M.Z
Endovascular Reperfusion and Cooling in Cerebral Acute Ischemia (ReCCLAIM I)	title and abstracts excluded	Y.M.Z
Construction of a non-manual airway care program for the prevention of stroke-associated pneumonia	title and abstracts excluded	Y.M.Z
IMPACT OF ANTI-ASPIRATION NURSING INTERVENTION ON CLINICAL OUTCOMES IN ELDERLY STROKE PATIENTS WITH ASPIRATION PNEUMONIA	title and abstracts excluded	Y.M.Z
The Interaction of Aspiration Pneumonia with Demographic and Cerebrovascular Disease Risk Factors is Predictive of Discharge Level of Care in the Acute Stroke Patient	title and abstracts excluded	Y.M.Z
Use of percutaneous endoscopic gastrostomy feeding tubes and functional recovery in stroke rehabilitation: a case-matched controlled study	title and abstracts excluded	Y.M.Z
Comparison of clinical scores for predicting stroke-associated pneumonia after intracerebral hemorrhage (ICH): potential tools for personalized care and clinical trials for ICH	title and abstracts excluded	Y.M.Z
The distribution and antimicrobial resistance of pathogens on stroke-associated pneumonia between the respiratory department and intensive care unit in a tertiary hospital in Anhui Province from 2016 to 2019	title and abstracts excluded	Y.M.Z
A Comparative Study of Two Tube Feeding Methods in Patients with Dysphagia After Stroke: A Randomized Controlled Trial	title and abstracts excluded	Y.M.Z
Prophylactic antibiotics after acute stroke for reducing pneumonia in patients with dysphagia (STROKE-INF): a prospective, cluster-randomised, open-label, masked endpoint, controlled clinical trial	title and abstracts excluded	Y.M.Z
Association between nasogastric tubes, pneumonia, and clinical outcomes in acute stroke patients	title and abstracts excluded	Y.M.Z
Implementation and Analysis of a Free Water Protocol in Acute Trauma and Stroke Patients	title and abstracts excluded	Y.M.Z
A pilot study of respiratory muscle training to improve cough effectiveness and reduce the incidence of pneumonia in acute stroke: study protocol for a randomized controlled trial	title and abstracts excluded	Y.M.Z
Investigation of risk factors of acute kidney injury after off-pump coronary artery bypass grafting and 3 years' follow-up	title and abstracts excluded	Y.M.Z
Reducing the incidence of stroke-associated pneumonia: an evidence-based practice	title and abstracts excluded	Y.M.Z
The Timing of Stroke Care Processes and Development of Stroke Associated Pneumonia: A National Registry Cohort Study	title and abstracts excluded	Y.M.Z
Risk factors for aspiration pneumonia in elderly stroke patients and nursing for recovery	title and abstracts excluded	Y.M.Z
The clinical study on the treatment for acute cerebral infarction by intra-arterial thrombolysis combined with mild hypothermia	title and abstracts excluded	Y.M.Z
Oral hygiene on an acute stroke unit: A pilot for quality improvement in partnership with the school of dentistry and RVH stroke unit	title and abstracts excluded	Y.M.Z
Aspiration pneumonia-experience in a UK district general hospital	title and abstracts excluded	Y.M.Z
Inspiratory and expiratory muscle training in subacute stroke: A randomized clinical trial	title and abstracts excluded	Y.M.Z
Efficacy of antibiotic prophylaxis against ventilator-associated pneumonia	title and abstracts excluded	Y.M.Z
Randomized Controlled Trial of Comparative Hypocaloric vs Full-Energy Enteral Feeding During the First Week of Hospitalization in Neurosurgical Patients at the Intensive Care Unit	title and abstracts excluded	Y.M.Z
Implementing the Screen-Clean-Hydrate Bundle of Care for Improving Swallow Screening, Oral Health and Hydration in Acute Stroke	title and abstracts excluded	Y.M.Z
Application of evidence-based nursing in blind intubation of helico-nasointestinal tube in patients with stroke-associated pneumonia in intensive care unit	title and abstracts excluded	Y.M.Z
Effect of Acupuncture Combined with Doctor-nurse Cooperation Mode on Stroke-associated Pneumonia	title and abstracts excluded	Y.M.Z
Extracorporeal Membrane Oxygenation in the Therapy of Cardiogenic Shock: Results of the ECMO-CS Randomized Clinical Trial	title and abstracts excluded	Y.M.Z
Feasibility of endovascular and surface cooling strategies in acute stroke	title and abstracts excluded	Y.M.Z
A Dentist-Led Oral Care System Can Prevent Stroke-Associated Pneumonia: The Effects of Early Intervention by Dental Team	title and abstracts excluded	Y.M.Z
Early Dysphagia Screening by Trained Nurses Reduces Pneumonia Rate in Stroke Patients A Clinical Intervention Study	title and abstracts excluded	Y.M.Z
Percutaneous endoscopic gastrostomy in a general hospital: prospective evaluation of indications, outcome, and randomised comparison of two tube designs	title and abstracts excluded	Y.M.Z
Feasibility study of the use of bilevel positive airway pressure for respiratory support in the emergency department	title and abstracts excluded	Y.M.Z
Cardioembolic ischemic stroke as the initial presenting complaint of a patient with acute infective endocarditis and acquired immunodeficiency syndrome	title and abstracts excluded	Y.M.Z
Research on Effects of Oropharyngeal Aspiration on Incidence of Ventilator-Associated Pneumonia in Patients with Cerebral Hemorrhage in ICU	title and abstracts excluded	Y.M.Z
Intra-arterial third-generation recombinant tissue plasminogen activator (reteplase) for acute ischemic stroke	title and abstracts excluded	Y.M.Z
Development and implementation of acute stroke care pathway in a tertiary care hospital in India: A cluster-randomized study	title and abstracts excluded	Y.M.Z
Risk of Nursing Home Admission After Femoral Fracture Compared With Stroke, Myocardial Infarction, and Pneumonia	title and abstracts excluded	Y.M.Z
Acute ischaemic stroke and its challenges for the intensivist	title and abstracts excluded	Y.M.Z
An audit of oral hygiene in an acute stroke unit; Paving a path for improved dental care	title and abstracts excluded	Y.M.Z
Comparison of Characteristics of Stroke-Associated Pneumonia in Stroke Care Units in Indonesia and Japan	title and abstracts excluded	Y.M.Z
Effect of oropharyngeal povidone-iodine preventive oral care on ventilator-associated pneumonia in severely brain-injured or cerebral hemorrhage patients: a multicenter, randomized controlled trial	title and abstracts excluded	Y.M.Z
Hospital-acquired pneumonia prevention program to minimize the risk for aspiration pneumonia in stroke survivors	title and abstracts excluded	Y.M.Z
Analysis of pathogens for stroke-associated pneumonia in emergency intensive care unit	title and abstracts excluded	Y.M.Z
Comparison between routine and improved decompressive craniectomy on patients with malignant cerebral artery infarction without traumatic brain injury	title and abstracts excluded	Y.M.Z
Preventive ceftriaxone in patients at high risk of stroke-associated pneumonia. A post-hoc analysis of the PASS trial	title and abstracts excluded	Y.M.Z
Can a Novel Clinical Risk Score Improve Pneumonia Prediction in Acute Stroke Care? A UK Multicenter Cohort Study	title and abstracts excluded	Y.M.Z
Combined electrical stimulation and exercise for swallow rehabilitation post-stroke: a pilot randomized control trial	title and abstracts excluded	Y.M.Z
Tongue pressure profile training for dysphagia post stroke (TPPT): study protocol for an exploratory randomized controlled trial	title and abstracts excluded	Y.M.Z
Adherence and health disparities associated with common clinical practice guidelines in the emergency department	title and abstracts excluded	Y.M.Z
STRoke Adverse outcome is associated WIth NoSocomial Infections (STRAWINSKI): procalcitonin ultrasensitive-guided antibacterial therapy in severe ischaemic stroke patients - rationale and protocol for a randomized controlled trial	title and abstracts excluded	Y.M.Z
Predictors of pneumonia in acute stroke patients admitted to a neurological intensive care unit	title and abstracts excluded	Y.M.Z
Application of the respiratory "critical care-sub-critical care-rehabilitation integrated management model" in severe stroke associated pneumonia	title and abstracts excluded	Y.M.Z
[Acupuncture combined with Qingfei Qutan decoction for stroke-associated pneumonia with phlegm-heat obstructing lung and its effect on cellular immune function]	title and abstracts excluded	Y.M.Z
Pre-Stroke Use of Beta-Blockers Does Not Lower Post-Stroke Infection Rate: An Exploratory Analysis of the Preventive Antibiotics in Stroke Study	title and abstracts excluded	Y.M.Z
Effect of Capsaicin Atomization-Induced Cough on Sputum Excretion in Tracheotomized Patients After Hemorrhagic Stroke: A Randomized Controlled Trial	title and abstracts excluded	Y.M.Z
Study on the related risk factors and targeted nursing effects in multi-drug resistant bacteria infections in elderly patients with stroke-associated pneumonia	title and abstracts excluded	Y.M.Z
Ambulation status at an acute care hospital predicts pneumonia and mortality in stroke patients: A retrospective cohort study	title and abstracts excluded	Y.M.Z
Dysphagia screening decreases pneumonia in acute stroke patients admitted to the stroke intensive care unit	title and abstracts excluded	Y.M.Z
